# Supplementary material for: True versus False Parasite Interactions: A Robust Method to Take Risk Factors into Account and Its Application to Feline Viruses
Source: PLoS One. 2012 Jan 3;7(1):e29618. doi: 10.1371/journal.pone.0029618 (PMC3250451; doi:10.1371/journal.pone.0029618)
Supplement: File S2 — “Chi2corr”, an R program for the application of the corrected chi-square test to any presence-absence data: test statistic, observed and expected frequencies, estimated dispersion coefficient (parametric bootstrap), P-values and distribution of the bootstrapped corrected chi-square. (R) [file pone.0029618.s006.r]

###################################################################################################################
###############################---CORRECTED CHI-SQUARE TEST OF INDEPENDANCE---#####################################
###################################################################################################################
##########-R program for the application of the corrected chi-square test to any presence/absence data-############ 
#																			#
#---1. DATA FORMATING																#
# A dataframe with data for individuals tested for BOTH parasites: observed values of the risk 				#
#factors, and serological status of the two parasites in columns; individuals in lines. 					#
#Missing values are indicated by "NA".  													#
#																			#
###---2. PARAMETRIC BOOTSTRAP															#
# Copy and paste the following code in a new script OR open directly the script in R, select all and execute.     #
# Then follow instructions (a tutorial example is available in Hellard et al., submitted).                        #
# 																	            #
##---3. OUTCOMES							                                                            #
# The results are returned in R and stored in an excel file (a new folder named �Results� is automatically        # 
# created in the folder of your choice).                                                                          #
# They consist in:                                                                                                #
# the observed corrected chi-square, the values of the bootstrapped corrected chi-square (parametric bootstrap),  # 
# the estimated dispersion coefficient, the P-values of the test, the observed and expected (under the inde-      #
# pendence hypothesis, considering risk factors)frequencies and a plot showing the position of the observed value #
# on the distribution of the bootstrapped corrected chi-square.                                                   #
###################################################################################################################

chi2.corr = function() {	

	library(MASS)
	library(tcltk)
	tclRequire("Tktable")

	font1<-tkfont.create(family="courrier",size=13,weight="bold",slant="italic")
	font2<-tkfont.create(family="courrier",size=11)


# Definition of general functions used:

	# Gets the path of the data file: 
	getFilename <- function ()	
	{
	filename<-tclvalue(tkgetOpenFile())
	if (!nchar(filename))
	    tkmessageBox(message="No file was selected!")
	else return(filename)
	} #end getFilename()

	# reads and displays the data file:
	ShowFile.title <- function(filename, framePanelTab)	
	{
	table2 <- as.data.frame(read.table(filename,quote = "",h=F,sep="\t"))
	# Defines a Tcl array and initializes it to that matrix :
	tclArray1 <- tclArray()
	nnrows<-length(table2[,1])
	nncols<-length(table2[1,])
	table<-character(length = nnrows)
	for(ii in (1:nncols))
		table<-cbind(table,as.character(table2[,ii]))
	table <- table[,-1]
	for (i in (0:nnrows-1))
	  for (j in (0:nncols-1))
	    tclArray1[[i,j]] <- table [i+1,j+1]
  	xscr <-tkscrollbar(framePanelTab,orient="horizontal", command=function(...)tkxview(table1,...))
  	yscr <- tkscrollbar(framePanelTab, repeatinterval=5,orient="vertical",command=function(...)tkyview(table1,...))	
  	table1 <- tkwidget(framePanelTab,"table",rows=nnrows,cols=nncols,titlerows=1,titlecols=0,height=nnrows+1,width=nncols+1,xscrollcommand=function(...) tkset(xscr,...),yscrollcommand=function(...) tkset(yscr,...))
  	tkgrid(table1,yscr)
  	tkgrid.configure(yscr,sticky="ns")
  	tkgrid(xscr,sticky="new")
  	tkconfigure(table1,variable=tclArray1,background="white",selectmode="extended")
	return(as.data.frame(read.table(filename,quote = "",h=T,sep="\t")))#beware of the data file format (sep, header...) up to Fizz or Excel export!
	
} #end ShowFile.title()

	
	tkmessageBox(message="Select the working directory")
	workdir=tkchooseDirectory() #choose the test working directory to create and save directories and files from the toolbox outputs
	workdir=paste(workdir,sep="", collapse = " ")
	setwd(workdir) # change the wd to that directory 

	tkmessageBox(message="Select data file, extension must be .txt")
	filedescpath<-getFilename()

	frameDataTab<-tktoplevel()
  	tkwm.title(frameDataTab,"Data File")

	data.obs <- ShowFile.title(filedescpath,frameDataTab)


# Precision of variables role:
	lab.fac = as.character(colnames(data.obs))
	ii=dim(data.obs)[[2]]

	for (gg in 1:ii) {
		data.obs=subset(data.obs,is.na(data.obs[,gg])==FALSE)
	} #end for (gg)
		
	choose.variables<-tktoplevel()
	tkwm.title(choose.variables,"Choice of variables")
			
	ChoixOverall <- tkframe(choose.variables)

	titre<-tkframe(ChoixOverall,relief="flat",borderwidth=2)
	tkgrid(tklabel(titre,text="Settings of the analysis ",font=font1),sticky="we")
	tkpack(titre)

	ChoixAtt=tkframe(ChoixOverall)
	choose.att<-tklistbox(ChoixAtt,height=ii,exportselection=FALSE, selectmode="multiple",background="white")
	tkgrid(tklabel(ChoixAtt,text="Select qualitative factor(s)",font=font2))
	tkgrid(choose.att)
	for (kk in (1:ii))
		{tkinsert(choose.att,"end",lab.fac[kk])}
	tkselection.set(choose.att,-1)
	tkpack(ChoixAtt)

	ChoixPar=tkframe(ChoixOverall)
	choose.Par<-tklistbox(ChoixPar,height=ii,exportselection=FALSE, selectmode="multiple",background="white")
	tkgrid(tklabel(ChoixPar,text="Select both columns of serologic statuses",font=font2))
	tkgrid(choose.Par)
	for (kk in (1:ii))
		{tkinsert(choose.Par,"end",lab.fac[kk])}
	tkselection.set(choose.Par,-1)
	tkpack(ChoixPar)

	Fframe<- tkframe(ChoixOverall)
	tkgrid(tklabel(Fframe, text="Enter formula",font=font2))
	form.ini<-paste(lab.fac[1],"+",lab.fac[2],sep="")
	formule<- tclVar(form.ini)
	formul <- tkentry(Fframe, textvariable=formule, width=12)
	tkgrid(formul)		
	tkpack(Fframe)

	Fframe1<- tkframe(ChoixOverall)
	tkgrid(tklabel(Fframe1, text="Enter Simulation number",font=font2))
	nsimu<- tclVar(500)
	sim <- tkentry(Fframe1, textvariable=nsimu, width=12)
	tkgrid(sim)		
	tkpack(Fframe1)

	frameSaveFile <- tkframe(ChoixOverall) 
	change.file=tkcheckbutton(frameSaveFile)
	dd=tclVar("0")
	tkconfigure(change.file,variable=dd)
	tkgrid(tklabel(frameSaveFile,text="Change save folder?", font=font2),change.file)
	
	tkpack(ChoixAtt,ChoixPar,Fframe,Fframe1,frameSaveFile)

	OnOKChoice <- function() {
		nAtt <- as.numeric(tkcurselection(choose.att))+1
		AttChoice <- lab.fac[as.numeric(tkcurselection(choose.att))+1]
		ParChoice <- lab.fac[as.numeric(tkcurselection(choose.Par))+1]
		formul <- as.character(tclvalue(formule))
		sim <- as.numeric(tclvalue(nsimu))
		tkdestroy(frameDataTab) 	   #closes the desc.table input file frame
		tkdestroy(choose.variables)        #closes the variable choice frame
		if ((length(ParChoice)>2) | (length(ParChoice)<2)) {stop("Check the selection of parasite status column names") 
		} else {
			par1=ParChoice[1]
			par2=ParChoice[2]
		} #end if ParChoice

		for (zz in 1:length(nAtt)){
			data.obs[,nAtt[zz]]=as.factor(data.obs[,nAtt[zz]])
		}#end for (zz)

# Changes or not the saved path folder:

	ddd=as.character(tclvalue(dd))
	if (ddd=="0") {
		chemin=paste(workdir,"/Results/Sim_",as.character(Sys.Date()),".xls",sep="")
	} else {   
		tkmessageBox(message="Select the directory where to create the - Results - folder.")
		workdir=tkchooseDirectory() 
		workdir=paste(workdir,sep="", collapse = " ")
		chemin=paste(workdir,"/Results/Sim_",as.character(Sys.Date()),".xls",sep="")
	} #end if saved directory
	
	dir.create(paste(workdir,"/Results/",sep=""))     # creates a folder �Results� to store the results file

	D1=as.data.frame("")
	
	nn =dim(data.obs)[1]
	
	#observed contingency table:
	colvir1=pmatch(par1,colnames(data.obs))
	colvir2=pmatch(par2,colnames(data.obs))
	tab.obs1 =table(data.obs[,colvir1],data.obs[,colvir2])
	if ((colvir1==colvir2) | (is.na(colvir1)) | (is.na(colvir2))) stop("Check the parasite status column names")
	
	#calculates the theoretical frequencies according to the risk factors:
	formul1 =paste(par1,"~",formul,sep="")
	formul2 =paste(par2,"~",formul,sep="")
	glm1 =glm(formul1,binomial,data.obs,na.action=na.omit) 
	glm2 =glm(formul2,binomial,data.obs,na.action=na.omit)
	p.vir1 =glm1$fitted.values        
	p.vir2 =glm2$fitted.values
	
	tab.th1 =round(cbind(c((sum((1-p.vir1)*(1-p.vir2))),(sum(p.vir1*(1-p.vir2)))),c((sum((1-p.vir1)*p.vir2)),(sum(p.vir1*p.vir2)))),digits=2)

	#Observed corrected chi-square:
	chi2.corr.obs =round(sum((tab.obs1-tab.th1)^2/tab.th1),digits=5)  

	#dataframe with only the risk factors (without the serological status columns):
	data.fac =subset(data.obs,select=c(-colvir1,-colvir2))


	#Calculates the bootstrapped corrected chi-square using a risk factor matrix (dat) and 2 vectors of  
              #serological status (vir1, vir2):

	routine2= function(dat,formul1,formul2,vir1,vir2){ 
		nfac=dim(dat)[2]           # gives the number of factors
		nn=dim(dat)[1]		   # gives the number of individuals
		dat=as.data.frame(cbind(dat,vir1=vir1,vir2=vir2))
		formul1=paste("vir1~",formul,sep="")
		formul2=paste("vir2~",formul,sep="")
		glm1=glm(formul1,binomial,dat) 
		glm2=glm(formul2,binomial,dat)
		p.glm1=glm1$fitted.values        
		p.glm2=glm2$fitted.values

		# Theoretical and observed contingency tables:
		tab.th=cbind(c((sum((1-p.glm1)*(1-p.glm2))),(sum(p.glm1*(1-p.glm2)))),c((sum((1-p.glm1)*p.glm2)),(sum(p.glm1*p.glm2))))                   
		tab.obs=table(vir1=vir1,vir2=vir2)  

		# corrected chi-square:
		chi2.corr=sum((tab.obs-tab.th)^2/tab.th)  

        } #end routine2
		
	chivec =numeric(length = sim) #vector of the bootstraped chi-square 

	# Creates the serological status vectors for parasites 1 and 2: 
       for (ii in 1:sim) { 	
		sero1=numeric(nn)
		sero2=numeric(nn)	
		sero1[runif(nn)<=p.vir1]=1
		sero2[runif(nn)<=p.vir2]=1	
		
	chivec[ii]=routine2(data.fac,formul1,formul2,sero1,sero2)  # Vector of bootstrapped corrected chi-square
	
	c =round(mean(chivec),digits=5)    # dispersion coefficient
	
	pval.1 =round(1-pchisq(chi2.corr.obs/c,1),digits=5)   #P-value considering that the corrected chi2 is proportional to a chi2 with 1 df
	pval.2 =round(sum(chivec>chi2.corr.obs)/sim,digits=5) #P-value estimated from the bootstrapped values of the corrected chi2

	 } #end for ii

# Plots chivec:
	if (chi2.corr.obs>max(chivec)) {maxx=ceiling(chi2.corr.obs)} else {maxx=ceiling(max(chivec))}
	hist(chivec,xlim=c(0,maxx),main = "Position of the observed value in the distribution of the bootstrapped corrected Chi2", xlab="Chi2corr",tcl=0.35,cex.main=0.85,cex=0.7)
	box(which = "plot", lty = "solid")
	points(chi2.corr.obs,3,type="p",pch="*",col = "red3", bg = "red3",cex=2)
	savePlot(paste(workdir,"/Results/Chi2_distri.eps",sep=""), type = "eps")
	savePlot(paste(workdir,"/Results/Chi2_distri.jpg",sep=""), type = "jpg")

	
# Adds chivec, c, the P-values and the observed and expected frequencies in the results file:

	D2=as.data.frame("SYNTHESIS OF RESULTS")  
      	write.table(D2,chemin,append=F,sep="\t",col.names=FALSE,row.names=FALSE)
      	write.table(D1,chemin,append=T,sep="\t",col.names=FALSE,row.names=FALSE)	

	D3=as.data.frame(cbind("Observed corrected chi-square",chi2.corr.obs))  
      	write.table(D3,chemin,append=T,sep="\t",col.names=FALSE,row.names=FALSE)
      	write.table(D1,chemin,append=T,sep="\t",col.names=FALSE,row.names=FALSE)	
	
	D4=as.data.frame(cbind("Dispersion coefficient",c))  
      	write.table(D4,chemin,append=T,sep="\t",col.names=FALSE,row.names=FALSE)
      	write.table(D1,chemin,append=T,sep="\t",col.names=FALSE,row.names=FALSE)
      
	D5=as.data.frame(cbind("Pvalue1", pval.1))
      	write.table(D5,chemin,append=T,sep="\t",col.names=FALSE,row.names=FALSE)
	write.table(D1,chemin,append=T,sep="\t",col.names=FALSE,row.names=FALSE)
	
	D6=as.data.frame(cbind("Pvalue2", pval.2))
	write.table(D6,chemin,append=T,sep="\t",col.names=FALSE,row.names=FALSE)
	write.table(D1,chemin,append=T,sep="\t",col.names=FALSE,row.names=FALSE)

	D7=as.data.frame("Expected frequencies:")
	write.table(D7,chemin,append=T,sep="\t",col.names=FALSE,row.names=FALSE)
	D8=as.data.frame(rbind(c("","par2-","par2+"),cbind(c("par1-","par1+"), tab.th1)))
	write.table(D8,chemin,append=T,sep="\t",col.names=FALSE,row.names=FALSE)
	write.table(D1,chemin,append=T,sep="\t",col.names=FALSE,row.names=FALSE)

	D9=as.data.frame("Observed frequencies:")
	write.table(D9,chemin,append=T,sep="\t",col.names=FALSE,row.names=FALSE)
	D10=as.data.frame(rbind(c("","par2-","par2+"),cbind(c("par1-","par1+"), tab.obs1)))
	write.table(D10,chemin,append=T,sep="\t",col.names=FALSE,row.names=FALSE)
	write.table(D1,chemin,append=T,sep="\t",col.names=FALSE,row.names=FALSE)

	D11=as.data.frame("Chivec (corrected chi-square)")     
      	write.table(D11,chemin,append=T,sep="\t",col.names=FALSE,row.names=FALSE)
      	write.table(chivec,chemin,append=T,sep="\t",col.names=FALSE,row.names=FALSE)
      	write.table(D1,chemin,append=T,sep="\t",col.names=FALSE,row.names=FALSE)
      
#Prints results in the R consol:

	print(c("chi2.corr.obs=",chi2.corr.obs),quote=FALSE)
	print(c("dispersion coefficient=",c),quote=FALSE)
	print(c("pval.1=",pval.1),quote=FALSE)
	print(c("pval.2=",pval.2),quote=FALSE)
	colnames(tab.th1)=c("par2-","par2+")
	rownames(tab.th1)=c("par1-","par1+")
	colnames(tab.obs1)=c("par2-","par2+")
	rownames(tab.obs1)=c("par1-","par1+")
	print("Expected:")
	print(tab.th1,quote=FALSE)
	print("Observed:")
	print(tab.obs1,quote=FALSE)

	} #end OnOKChoice

	tkgrid(ChoixOverall)
	Choice.but <-tkbutton(choose.variables,text="   OK   ",command=OnOKChoice) 
	tkgrid(Choice.but)
	tkfocus(choose.variables)

} #end chi2.corr

chi2.corr()  
