# Supplementary material for: True versus False Parasite Interactions: A Robust Method to Take Risk Factors into Account and Its Application to Feline Viruses
Source: PLoS One. 2012 Jan 3;7(1):e29618. doi: 10.1371/journal.pone.0029618 (PMC3250451; doi:10.1371/journal.pone.0029618)
Supplement: File S4 — “Data_example”, a generated dataset provided to test the R program. It is made of 4 risk factors (2 quantitative and 2 qualitative factors), 2 serological statuses and 100 individuals. (TXT) [file pone.0029618.s008.txt]

F1	F2	F3	F4	Parasite1	Parasite2
1	1.666188017	0	0.50354783	0	0
0	0.892871766	0	2.167063009	1	0
0	1.088644927	1	0.954121481	0	1
0	-2.169065882	1	-0.92738874	1	1
2	-1.008127617	0	1.789982556	1	0
1	-1.009771957	1	0.367715873	1	1
0	-0.733104664	0	0.522199694	1	1
1	-0.30609935	1	0.125509905	1	0
1	0.438726618	0	0.836205722	1	1
0	1.828316251	1	0.329058846	1	0
1	1.061899184	1	0.293130424	1	0
0	-1.289010719	1	0.396285491	1	0
0	0.792117938	0	-0.953681952	0	1
1	0.185062784	0	-1.231196023	1	0
1	0.094078967	1	-0.301455779	0	0
1	-0.144357623	0	0.315712103	1	1
1	0.028908848	0	0.183123014	1	1
1	-0.736180935	1	1.72059503	1	0
0	-0.01262819	1	1.208161873	1	1
NA	-0.866420368	1	0.158908513	1	0
1	-0.425108733	1	1.326899754	1	1
2	0.73634578	1	-0.435674548	1	1
1	0.426007578	0	1.321924349	1	1
1	0.749254184	1	-0.292215505	1	1
0	-2.79954162	1	1.72672436	1	1
2	0.169558865	0	0.07814039	1	1
0	0.802052262	1	-0.990244724	1	1
1	-1.161287105	0	0.994322654	1	1
0	-2.230337801	1	1.354687321	1	1
0	0.451237482	0	-1.244104342	1	0
1	-0.082391205	1	-0.399358759	1	0
1	-1.029694347	1	0.036532606	1	0
1	0.375638206	0	1.485095359	0	0
1	-0.428987217	0	0.000143111	1	0
1	-2.517949005	1	-0.047166307	1	0
0	-0.22395197	0	0.497845239	0	0
1	1.142494076	1	-0.724484671	1	0
1	-0.192526376	1	-1.026128116	0	0
1	1.11152438	1	-0.44906883	0	0
2	2.167379042	1	-0.36608656	1	0
1	-0.601214172	0	0.878362316	1	0
0	1.185897755	0	-0.341084775	0	0
0	0.31449008	1	1.627624359	1	0
1	2.043441202	1	1.53808787	0	1
1	0.23359838	1	0.389231837	0	0
0	0.536038973	1	-0.476495279	1	0
0	1.243274279	0	0.946990624	1	1
2	-0.731428745	1	-0.193546419	1	0
0	2.063332785	1	-0.342827314	0	1
0	1.190920184	1	0.210285232	0	1
0	1.196197581	1	0.720019907	0	1
1	-1.901229838	1	-0.408538543	1	0
0	0.26519061	1	-0.494784482	0	1
2	0.527433384	0	-1.900910235	1	0
2	1.207473871	1	-0.999246384	1	1
NA	-0.65000067	0	-0.603691791	0	0
1	-0.186544807	0	-1.002028183	1	0
0	-0.185852246	0	1.145324975	0	1
0	-0.906124487	1	-0.552117993	1	1
1	-0.828091672	0	-0.458221984	1	0
1	1.734030747	0	1.288555163	0	NA
0	0.425577319	0	-0.149048363	0	1
1	0.510071926	0	-0.719762557	0	1
1	0.286327479	1	-0.486238551	0	0
1	-1.104989677	1	0.986041711	0	0
0	0.816091309	1	1.385452909	0	1
0	-0.181544148	1	-0.673561367	0	1
1	0.090057578	0	0.910864167	1	0
1	-0.98161296	0	1.638504804	1	NA
1	0.399312166	0	-0.396461387	1	1
1	-0.444581617	1	-0.144496241	1	0
0	-0.185145951	0	1.864423186	1	1
0	-0.432720193	1	-0.591452245	1	0
0	-0.095857493	0	0.2645253	1	1
1	-1.251161021	0	0.834367669	1	1
0	-1.050722776	0	1.099792024	1	1
0	-1.661453622	0	-0.04166871	1	0
0	1.321071986	1	-0.26203782	NA	1
0	0.974526159	0	0.667763128	0	1
1	-1.238388569	0	0.122834886	1	1
0	1.020392638	0	0.391815165	0	1
0	0.820940829	0	0.425187765	1	1
0	0.827396149	1	-0.033732435	0	0
1	0.477717074	0	-0.117492669	1	0
1	0.575515905	0	-0.087223586	1	0
NA	0.206461897	0	1.051125279	1	0
1	0.336418763	1	1.742863189	1	0
1	-0.295422707	1	0.170285829	0	0
0	-0.221838992	0	-0.677801689	0	1
1	0.931779052	1	0.546289836	1	0
0	0.968497981	1	1.084334077	1	1
1	-1.578698003	0	-0.898165245	1	0
1	1.599906563	1	-0.720292451	1	1
1	-0.219562037	0	0.261334284	0	0
0	0.140701614	0	2.054050073	1	1
1	1.955608706	0	0.900726267	1	0
0	0.2490625	0	-0.589018447	0	0
1	-0.418788034	1	-0.545073161	1	0
0	-0.905862779	1	0.548271676	1	0
0	0.169031027	1	-1.461778269	0	1
